# Supplementary material for: The discrimination of facial sex in developmental prosopagnosia
Source: Sci Rep. 2019 Dec 13;9:19079. doi: 10.1038/s41598-019-55569-x (PMC6910918; doi:10.1038/s41598-019-55569-x)
Supplement: Supplementary file 2 — Dataset 1 [file 41598_2019_55569_MOESM2_ESM.xlsx]

## Sheet: Data
						Morph categorisation task		Sex discrimination task
Group (1=DP, 2=TD)	Identifier	Age	Gender (1=female,2=male)	PI20	CFMT	PSE	Slope	d' 20% morph	d' 30% morph	d' 40% morph	d' 50% morph	C 20% morph	C 30% morph	C 40% morph	C 50% morph
1	F1	56	1	88	47.22	0.53	4.84	1.79	2.75	2.75	3.17	-0.14	-0.16	0.16	0.37
1	F2	31	1	72	51.39	0.44	7.83	1.52	2.57	3.41	3.68	0.42	0.42	0.79	0.66
1	F3	35	1	86	45.82	0.65	4.27	0.86	1.71	1.67	2.43	-0.46	-0.29	-0.2	0
1	F4	36	1	78	56.94	0.44	5.53	1.52	2.49	2.52	3.41	0.25	0.47	0.6	0.79
1	F5	22	1	70	59.72	0.52	4.93	1.07	1.73	2.49	3	-0.22	0.02	0.03	0.14
1	F6	40	1	90	50	0.5	2.6	0.71	1.47	1.69	2.03	-0.32	0.02	-0.09	-0.08
1	F7	38	1	78	63.89	0.67	6.87	1.07	1.64	2.66	3	-1.25	-1.14	-0.91	-0.46
1	F8	68	1	79	61.11	0.4	1.58	0.64	0.91	0.98	1.18	0.07	0.07	0.07	0.21
1	F9	44	1	76	59.72	0.58	11.98	2.07	2.65	3.62	3.82	-0.03	0.26	0.69	0.59
1	F10	60	1	82	62.28	0.44	10.07	1.48	2.07	3.41	3.41	0.85	0.83	0.79	0.79
1	M1	48	2	77	54.17	0.37	2.58	0.8	0.87	1.18	1.82	-1.24	-0.92	-0.62	-0.53
1	M2	58	2	86	58.33	0.51	5.66	1.02	1.79	3.46	3.15	0.31	0.59	0.77	0.92
1	M3	49	2	76	54.17	0.53	3.85	0.64	0.98	1.87	1.71	-0.1	0.07	0.05	0.18
1	M4	57	2	86	54.17	0.41	5.79	1.6	1.89	2.32	3	-0.04	-0.15	-0.12	0.14
1	M5	41	2	79	45.83	0.55	7.69	1.1	1.51	2.08	2.96	-0.16	-0.04	0.05	0.76
1	M6	50	2	79	56.92	0.5	9.75	1.31	2.06	2.93	2.97	-0.78	-0.61	-0.18	0.05
1	M7	47	2	83	52.78	0.43	3.83	0.83	1.38	1.88	2.32	-0.57	-0.4	-0.1	0.12
2	1	36	2	49	-	0.51	6.02	1.77	2.11	3	2.8	-0.76	-0.38	-0.14	0.25
2	2	40	1	41	-	0.52	5.45	1.34	2.17	2.49	3.18	-0.61	-0.45	-0.03	0.06
2	3	55	1	63	-	0.54	12.86	1.82	2.93	2.86	3.89	-0.02	0.32	0.22	0.3
2	4	40	1	38	-	0.46	6.84	1.66	2.43	3.18	3.78	0.15	0	-0.06	0.35
2	5	45	1	41	-	0.55	7.39	1.78	2.13	3	3.6	-0.89	-0.58	-0.46	-0.16
2	6	44	1	41	-	0.56	3.82	1.51	2.13	3.17	3.39	-0.23	-0.08	0.37	0.55
2	7	59	2	55	-	0.48	8.19	1.55	2.34	3.39	3	-0.32	-0.19	0.55	0.46
2	8	38	1	38	-	0.62	10.12	1.65	2.44	3.98	3.73	-0.42	-0.49	-0.51	0
2	9	35	1	30	-	0.56	8.09	1.9	2.54	3.68	4.2	-0.7	-0.51	-0.4	0.14
2	10	40	1	26	-	0.54	7.42	1.87	2.56	2.92	3.08	1.03	0.96	0.78	0.7
2	11	53	1	42	-	0.38	5.54	1.6	1.87	2.34	2.63	0.24	0.05	0.19	0.22
2	12	53	1	60	-	0.5	6.56	1.4	2.17	2.57	3.11	-0.14	0.2	0.07	0.4
2	13	35	1	28	-	0.51	9.94	-	-	-	-	-	-	-	-
2	14	45	1	41	-	0.51	2.95	-	-	-	-	-	-	-	-
2	15	28	2	42	-	0.45	9.09	-	-	-	-	-	-	-	-
2	16	37	2	36	-	0.56	6.04	-	-	-	-	-	-	-	-
2	17	37	1	28	-	0.54	8.96	-	-	-	-	-	-	-	-
2	18	36	1	30	-	0.59	17.13	-	-	-	-	-	-	-	-
2	19	32	2	42	-	0.54	9.59	-	-	-	-	-	-	-	-
2	20	35	1	50	-	0.59	7.35	-	-	-	-	-	-	-	-
2	21	32	1	42	-	-	-	0.82	2.17	3.23	3.48	-0.55	-0.5	-0.88	-0.34
2	22	45	1	41	-	-	-	1.51	1.83	2.49	2.99	-1.21	-1.04	-0.53	-0.28
2	23	37	2	33	-	-	-	1.22	2.28	2.73	3.33	-0.93	-0.82	-0.88	-0.57
2	24	39	1	26	-	-	-	1.53	2.68	2.72	3.68	-0.17	-0.19	0.08	0.4
2	25	39	1	33	-	-	-	2.16	1.97	3.04	3.57	-1.42	-0.88	-0.56	0.08
2	26	41	1	30	-	-	-	1.69	1.74	2.83	4.08	-0.34	-0.09	-0.17	-0.46
2	27	45	2	34	-	-	-	2.08	2.93	3.4	3.56	-0.11	-0.18	-0.26	0
2	28	53	2	58	-	-	-	2.3	2.63	3.24	3.31	-1.09	-0.64	-0.34	-0.12
